# Supplementary material for: Refractive changes after strabismus surgery in patients with intermittent exotropia
Source: PLoS One. 2023 Jan 12;18(1):e0280274. doi: 10.1371/journal.pone.0280274 (PMC9836274; doi:10.1371/journal.pone.0280274)
Supplement: S1 Data — (XLSX) [file pone.0280274.s001.xlsx]

## Sheet: Data
No	Eye	OP	Rec	ResPli	Dev_D	Dev_N	W4D_D	W4D_N	Stereo	Pre_CYL_S	Pre_SE_S	Pre_CYL_C	Pre_SE_C	Post3M_CYL_S	Post3M_SE_S	Post3M_CYL_C	Post3M_SE_C	Post1Y_CYL_S	Post1Y_SE_S	Post1Y_CYL_C	Post1Y_SE_C	Post2Y_CYL_S	Post2Y_SE_S	Post2Y_CYL_C	Post2Y_SE_C	Post3Y_CYL_S	Post3Y_SE_S	Post3Y_CYL_C	Post3Y_SE_C	Post4Y_CYL_S	Post4Y_SE_S	Post4Y_CYL_C	Post4Y_SE_C
1	R	R&P	5.5	4.5	25	25	F	F	4.94	-0.25	0.88	0	0.75	-1.25	-0.38	-0.75	-0.38	-1.5	-1	-0.75	-0.63	-1.5	-0.75	-1	-1
2	R	R&P	6	5.5	30	35	S	F	4.38	-1.5	-0.75	-1.5	-0.75									-1.5	-1.25	-1.5	-1.25
3	R	R&P	6	5.5	30	35	F	S	3.69	-0.5	-0.25	0	0									0	1.75	-0.25	1.38
4	R	R&P	5	5.5	20	25	F	F	3.91	-0.5	-0.25	-0.5	-2.25					-0.5	-0.25	-0.5	-1.75	-0.5	0.25	-0.5	-2.25
5	R	R&P	5.5	6	20	30	S	F	4.09	0	-0.25	0	-0.75									-0.5	-1	-0.5	-1
6	R	R&P	6	5	20	30	F	F	4.61	-3	1.5	-2.75	1.88	-3	1.75	-2.75	1.88	-3.25	1.13	-2.75	1.38	-3.25	1.13	-2.5	1	-3	1	-2.25	1.13
7	R	R&P	6	5.5	25	30	F	F	3.69	0	-2	-0.5	-1.75					0	-2.5	-0.5	-2.5
8	R	R&P	6	6	25	30	S	S	4.61	0	-0.5	0	-1					-0.75	-1.38	-0.25	-2.13	-0.75	-2.13	-0.25	-2.88					-1.25	-3.13	-1	-4
9	R	R&P	6	6	20	30	S	D	5.3	0	-2.5	0	0	0	-2.75	0	0	-0.5	-3.25	0	-0.5					0	-4.5	-0.75	-0.38
10	R	R&P	6	7	25	35	F	F	9.21	0	-1.25	0	-1.25	-0.5	-1.5	-0.5	-1.5	-0.5	-2.25	-0.5	-2.25	-0.5	-3.25	-0.5	-3.25	-1.5	-4.25	-1	-4	0	-1	-0.5	-0.75
11	R	R&P	6	7	30	40	S	S	3.69	-0.25	-3.38	0	0	-0.5	-3.5	0	-0.5					-0.5	-3.5	-0.5	-1.5
12	R	R&P	6.5	6.5	30	35				-0.5	1.25	-0.5	1.25					-0.5	-0.25	-0.25	-0.13	0	0	0	0.5
13	R	R&P	6	6.5	25	35				-1.5	-0.75	-1.5	-1.25					-1	-1.25	-0.5	-0.5	-1	-1.75	-0.5	-0.75	-1.75	-3.88	-0.75	-3.38
14	R	R&P	5.5	6	25	30				-0.25	0.88	-0.75	0.63	-0.75	-0.38	-0.75	-0.38
15	R	R&P	6	7	30	40	S	F	4.09	-1.25	-2.63	-1.5	-0.75	-1.75	-3.13	-1.5	-1
16	R	R&P	6	6.5	30	35				-1	0	-1	0.5					-1	0	-0.75	0.38	-1.5	-0.25	-0.75	0.13	-1	0	-1	0.5	-1	-0.5	-0.75	0.13
17	R	R&P	6.5	6.5	30	40	S	F	3.69	-0.5	-0.5	-0.5	-0.75									-0.5	-1.25	-0.5	-0.75					-0.5	-2	0	-1
18	R	R&P	7	7	30	40	F	F	4.09	-1.25	-2.38	-0.5	-0.25					-1.25	-2.88	-0.5	-0.75
19	R	R&P	6	6	25	30	D	F	3.91	-1	1.25	-1	0.5	-1	0.5	-0.75	0.38	-1	0.25	-0.5	0.25									-0.75	0.88	-0.75	-1.13
20	R	R&P	6.5	7	35	40	F	F	4.61	-1	0.5	-0.5	0.25									-2	-0.5	-1.25	-0.38
21	R	R&P	5.5	6	20	30	S	S	5.99	-1.75	-2.88	-1.5	-3.25					-2.75	-3.38	-2	-4.25					-3.5	-4.25	-2.25	-4.63
22	R	R&P	6.5	7	30	40	S	S	4.09	0	0	-0.25	0.38													0	-1.5	0	-1.5
23	R	R&P	6.5	7	30	35	S	S	3.69	0	-3.5	0	-3.25	-0.75	-4.38	0	-4	-0.75	-4.38	0	-4.25									-1	-3.5	-2.25	-2.63
24	R	R&P	5.5	6	25	30	S	F	4.94	-0.75	0.63	-0.75	0.38					-1.25	-0.63	0	-0.25	-1.25	-0.63	-0.25	-0.38					-0.5	-0.75	-0.25	-0.13
25	R	R&P	5.5	6	25	25	S	S	5.3	-1	-4.25	-1	-3.25					-0.75	-4.63	-1.25	-3.13	-1.75	-5.13	-2.25	-3.63					-2	-6.25	-2.75	-4.63
26	R	R&P	6.5	7	30	40	F	S	5.3	0	0.5	-1	0.25																	0	-1.5	-0.75	-0.13
27	R	R&P	5.5	6	20	25	F	F	4.61	0	-0.5	0	-0.5	0	-0.5	0	-0.5	-0.5	-0.75	-0.5	-0.75	-0.5	-1.75	-0.5	-1.75	-1	-2.5	0	-2.5
28	R	R&P	5.5	6	20	25	S	F	4.61	-0.25	-2.38	0	-2.5	0	-3	0	-2.75	0	-5.5	0	-5.5					-0.5	-5.5	-0.5	-5.5
29	R	R&P	5.5	6.5	20	30	D	D	4.38	-0.75	0.63	-0.25	0.88													-0.5	0.5	-0.75	0.13
30	R	R&P	6	7	30	35	S	F	3.69	-0.5	-0.25	-0.5	-0.25					-1	-0.5	-0.5	-1.5	-1	-1.5	-0.75	-2.38
31	R	R&P	6	6.5	25	35	S	S	4.61	-0.5	0.25	-0.5	-0.25													0	-0.75	-0.5	0
32	R	R&P	6	7	30	40	S	S	3.69	0	0	0	0									0	-1.5	0	-1.5	-1	-4	-0.25	-1.88
33	R	R&P	5.5	6	20	30	S	S	3.69	-0.25	-0.13	0	-0.5													-1.25	-3.38	-1.25	-3.88
34	R	R&P	6	6.5	25	35	S	S	3.69	-0.25	0.63	0	0.5									-0.5	-0.25	-0.75	0.13
35	R	R&P	5.5	6.5	20	30	S	D	3.69	-2	-3.5	-1.5	-4.75					-2.25	-3.88	-1.5	-5	-3.25	-4.88	-2.5	-5.75
36	R	R&P	6	7	30	40	S	S	4.38	-0.25	-0.38	0	-0.25					0	-0.5	0	-1	0	-0.5	-0.5	-2.25	-0.5	-0.75	-1	-2.75
37	R	R&P	5.5	6.5	25	30	F	S	5.99	-1	0.25	-0.5	0					-1	0	-0.5	-0.25
38	R	R&P	6	6.5	25	35	S	F	4.38	0	-0.75	0	-0.5	0	-1	0	-1					0	-1.5	-0.5	-1.5	0	-2.5	0	-2.5
39	R	R&P	6	6.5	30	35	S	F	4.38	-0.5	0.5	-0.5	0									-0.5	0.75	-0.5	0.25	-0.5	2	0	1.25
40	R	R&P	6.5	7	35	40	S	S	4.61	0	1	0.5	-0.25													-0.25	-1.38	-0.25	-1.88
41	R	R&P	5.5	6.5	20	30	D	S	3.69	-0.5	-1.25	-0.75	-0.38	-0.5	-1.5	-1	-0.75
42	R	R&R	7	4.5	30	40	F	F	3.91	-0.5	-2	-0.5	-2	-1	-3.25	-2.25	-2.88	-1.25	-3.38	-2.25	-2.88
43	R	R&R	6	4	30	30	S	S	3.69	-0.75	-1.13	-0.75	-1.63					-1	-2	-0.5	-1.75	-1	-3.25	-0.5	-2.25					-1	-3	-1	-4
44	R	R&R	7	6	35	45	S	D	3.69	-0.5	-1.75	0	-2	-0.5	-2.5	-0.5	-2.75	-1.5	-3.25	-0.5	-3	-1.75	-4.38	-1.5	-4.25
45	R	R&R	6	4.5	30	35	S	F	4.94	-0.25	-1.63	-1	-1.5					-1.25	-3.13	-1.5	-2.75	-1.75	-5.13	-1.25	-4.63	-2.5	-6.5	-2.5	-6.5
46	R	R&R	6.5	5	30	35	S	F	3.69	-0.75	-3.13	-0.5	-3.75	-1.5	-3.75	-0.5	-4.75	-2.5	-5.25	-2	-5.5	-2.5	-5.5	-2	-6					-3	-6.25	-2	-5.75
47	R	R&R	6	5	30	35	S	S	4.38	-0.5	1.25	-0.5	0.75													-0.5	0.75	0	-0.5	-0.5	1.25	0	-1
48	R	R&R	5	5	25	30	F	F	4.09	-2	-3.25	-2.25	-2.13					-2.25	-3.88	-2.25	-2.38
49	R	R&R	5.5	5	25	30	S	F	4.09	-1.25	-4.63	-1.25	-4.63					-1.25	-5.13	-1.25	-5.38	-1.25	-5.63	-1.25	-5.88	-1.75	-6.38	-1.25	-6.38
50	R	R&R	6	5	30	35	F	F	4.61	-2	-2	-2.25	-2.13	-2	-2	-2	-2	-2	-2.5	-2.25	-2.13	-2	-3.5	-2.25	-3.13	-2	-3.5	-2.25	-3.38
51	R	R&R	5.5	5	25	30	S	F	4.09	-0.25	-0.38	-0.5	-0.25					-1.25	-1.63	-0.75	-2.13	-1.25	-2.63	-0.75	-2.88	-0.75	-2.63	-0.75	-3.13
52	R	R&R	7	6	35	45	F	F	4.61	-0.25	-0.88	-0.75	-0.13	-0.25	-0.88	-1	-0.25	-0.5	-1.25	-0.25	0.13	-0.75	-1.63	0	0
53	R	R&R	5.5	5.5	25	35	S	S	3.69	-0.5	-4.5	-0.5	-4.75					-1	-5.5	-1	-5.5	-2	-6	-1.75	-5.63	-2.75	-7.38	-2.75	-7.38	-2.5	-8.25	-3.25	-7.63
54	R	R&R	6	5.5	30	35	S	S	9.21	-2.75	0.63	-2.25	0.38	-3.5	0.5	-2	-0.25	-3.75	0.38	-2.5	-0.5	-4.25	-0.88	-2.5	-0.25	-3.5	-2.25	-2.5	-1.75	-3.5	-2.25	-3.25	-2.88
55	R	R&R	7	5.5	35	40	S	F	4.38	-2	-0.5	-1	-0.5					-2	-1	-1.5	-0.75	-2.5	-0.75	-1.5	-0.75
56	R	R&R	6	5.5	30	40	F	F	5.99	-1	0	-2	-0.5	-2.5	-1.75	-2.5	-1.75					-2.5	-1.75	-3	-2	-2	-1.75	-2.75	-2.88
57	R	Rec	10	0	25	25				0	-0.75	0	-1.25													-0.5	-2.5	0	-3.25
58	R	Rec	9.5	0	20	20	S	S	4.94	-0.5	-4	-1	-3.25					-0.5	-3.75	-1	-4.25	-0.5	-4.25	-1	-4.75	-2	-4.5	-0.5	-5	-1.5	-4.75	-1.5	-5.75
59	R	Rec	9.5	0	20	25	S	S	4.38	0.5	0.5	0	0.25					0	0	0	0					-0.25	-0.38	0	-0.25	-1.25	-4.88	-1.25	-6.13
60	R	Rec	9	0	16	25	F	F	3.91	-0.25	-1.88	-0.25	-1.63					-0.75	-1.88	-0.75	-1.63	-1	-2.5	-0.5	-2.75
61	R	Rec	9.5	0	25	16	S	F	6.68	-0.5	2.5	-0.5	1					-2.25	1.38	-1.5	-0.25
62	R	Rec	10	0	25	30	S	S	4.61	0	-0.75	-0.25	-0.63					-1.5	-2	-1	-3	-1.5	-2.75	-1	-3.5	-1.5	-2.75	-1	-3.5
63	R	Rec	9.5	0	20	30	S	S	4.94	-0.5	-0.25	-0.5	-0.75					-1	-0.5	-1	-1	-0.5	-0.75	-1	-1
64	R	Rec	9.5	0	20	25	F	F	4.09	0	-3.75	-1.25	-0.88					-0.5	-4.25	-1.5	-1.75	-1.5	-5.25	-2.25	-2.88	-2	-6	-2.5	-4.25	-2.75	-4.38	-1.75	-4.63
65	R	Rec	9.5	0	20	20	S	F	3.91	-1	-1.25	-0.75	-1.88									-1	-1.25	-0.75	-1.88	-0.5	-1.25	-0.75	-1.88
66	R	Rec	9.5	0	25	12	F	F	4.09	-0.5	-0.25	-0.5	-0.25					0	-0.5	0	-1	-1.5	-1.25	-1	-1.5	-2	-1.25	-1	-1.75
67	R	Rec	8.5	0	16	20	F	F	3.69	-0.25	-0.63	-0.25	-0.63					-0.25	-0.38	0	-0.5					0	-2.75	0	-3	-0.5	-3.75	-0.75	-6.88
68	R	Rec	9	0	18	10	F	F	3.69	-0.5	-0.25	-0.5	-0.25					0.5	0	-0.25	-1.13	0	-2	-0.5	-2.5					-2	-1	-2.75	-1.13
69	R	Rec	10	0	30	30	F	D	3.91	0	-1.25	-0.5	-2.25									0	-1.25	-0.75	-2.63
70	R	Rec	9.5	0	20	20	S	F	3.91	0	-1.5	0	-0.5	-0.5	-1.25	0	-1.75	-1.5	-1	0	-1.25	-1	-0.5	0	-0.5
71	R	Rec	9.5	0	20	25	S	S	4.38	0	0	-0.25	0.13	-1	0	-1	0
72	R	Rec	9.5	0	25	20	S	S	4.61	0	0	0	0																	-0.5	-0.75	0	-2
73	R	Rec	9.5	0	30	16	S	F	6.68	-0.25	0.13	-1	0.5									-1	0.25	-0.75	0.13	-1.25	-0.88	0	-0.5	-0.5	-1.75	-0.5	-1.5
74	R	Rec	9	0	20	25	S	F	3.91	-1.75	-3.88	-1.5	-6.25	-2	-4.75	-2.25	-7.13	-2	-5	-2.75	-7.13	-2.5	-5.5	-2.75	-7.13
75	R	Rec	8.5	0	20	16	S	F	3.69	-4.5	1.25	-4.5	0.75					-5	0.5	-5	0	-5	0	-5	0					-5	-0.5	-5.5	-0.25
76	R	Rec	10	0	20	30	S	S	3.69	0	-1.75	0	-1.25					-0.5	-2.75	0	-2	-0.25	-2.63	0	-2.25					-0.5	-2.5	0	-2
77	R	Rec	9.5	0	25	30	F	F	4.61	-0.75	-1.13	-2.25	-1.13	-0.75	-1.88	0	-2.75	-0.75	-2.38	0	-3.25	-1.25	-2.63	-0.75	-3.88	-2.5	-3.25	-0.75	-5.38	-2.5	-3.5	-1	-5.5
78	R	Rec	9.5	0	20	25	S	F	4.61	0	-1.75	0	-1					-0.5	-2.5	0	-2	-0.5	-3.5	0	-3	-0.5	-3.5	0	-3
79	R	Rec	9.5	0	20	20	S	F	4.61	-0.75	-0.38	-2.25	0.63	-0.5	-1	-2.25	0.38	-0.5	-0.5	-2.25	0.38					-0.5	-0.5	-2.25	-0.13	-0.5	-0.75	-2.25	-0.38
80	R	Rec	9.5	0	25	30	S	F	5.3	-2.25	-1.13	-2.5	-1.75	-3	-1.5	-2.5	-2	-3.5	-2.75	-2.5	-2.5	-4	-3.5	-2.5	-3	-3.5	-3.75	-2.5	-4	-3	-4.25	-2	-4.5
81	R	Rec	9	0	16	16	F	S	4.94	-0.5	0.75	0	0.5													-0.5	0	-0.25	-0.13
82	R	Rec	9.5	0	25	25	S	S	4.61	-1	0.5	-0.75	0.38					-1.25	0.38	-1	0	-1	0.75	-0.5	-0.25
83	R	Rec	9.5	0	20	20	S	F	6.68	-2.75	2.13	-0.75	0.63									-2.75	0.88	-0.75	0.13	-2.75	0.88	-0.75	0.13	-2.75	0.63	-1.5	-0.75
84	L	R&P	5	5	25	30	S	F	5.99	0	-1.25	0	-1.25	0	-2.5	0	-2.5	-0.5	-3.25	-0.5	-3.25	-0.5	-4	-0.5	-4	-0.5	-4.25	-0.5	-4.5
85	L	R&P	6	5	30	35	S	F	4.61	0	-0.75	-0.25	-0.88	-0.5	-1.25	0	-0.75	-0.5	-2.25	-0.25	-1.88
86	L	R&P	8	6	40	50	F	F	4.61	-2.5	-5.5	-2.25	-6.63					-3.5	-6.5	-3.25	-7.13	-3.5	-7.75	-3	-7.5	-4	-8.25	-3.5	-8	-4	-8.75	-3.5	-9.25
87	L	R&P	5.5	6	25	30	S	S	4.09	-0.5	1.25	-1	1.5	0	0	-1.25	0.13
88	L	R&P	6.5	5	30	35	F	F	3.91	0	-3.75	0	-3	0	-4.5	0	-3	-0.5	-4.75	0	-4	-1	-5	-0.5	-4.5	-1	-5.5	-0.75	-4.88
89	L	R&P	5	5	20	30	F	F	3.91	-2.75	4.13	-2.75	5.13					-2.25	3.38	-2.25	3.88	-2.25	3.38	-2.25	4.38					-2.5	2.75	-2.25	3.88
90	L	R&P	5.5	5	25	30	S	F	4.09	0	0	-0.5	-0.25																	-0.5	-3	-0.5	-3.75
91	L	R&P	6	5.5	30	35	S	F	4.94	-0.5	-0.5	-0.5	-0.5					-1	0	0	0	-0.5	-0.5	-0.25	-0.63	-0.5	-0.75	-0.5	-1.25	-1	-2.25	-1	-3
92	L	R&P	5.5	5.5	20	25	F	F	3.69	-0.5	-2.25	0	-2	0	-2.5	0	-2.5	0	-2.75	0	-3	0	-3.75	0	-3.75					-0.5	-5.25	-0.5	-5.25
93	L	R&P	6	5	20	25	S	S	9.21	-0.5	-0.75	-0.5	-0.25					-0.5	-1.25	-0.5	-0.75	-0.5	-0.75	-0.5	-0.75	-0.5	-1.25	-0.5	-1
94	L	R&P	6	7	25	40	F	F	3.91	-3.5	-5.5	-3.5	-5.25					-4	-7	-4	-6.75	-4	-7.25	-4	-7.5					-4	-8.25	-4.5	-8
95	L	R&P	5.5	6	20	30	F	F	3.69	0	-0.75	0	-1									-1.25	-1.13	-1	-1.25	-1.5	-0.75	-1.25	-0.88
96	L	R&P	5.5	6	25	30	F	F	3.69	0	0.5	0	0.5													0	-2.5	-0.25	-2.88
97	L	R&P	5.5	6	20	30				-1	6	-0.75	2.38	-1	6	-0.75	3.63	-1	5	-0.75	2.38	-1	4.5	-1.25	2.63					-0.75	4.13	-0.75	2.38
98	L	R&P	6	6	40	35				-2	-6.5	-2	-2.5					-0.5	-6.5	-2.25	-2.88	-1.5	-6.5	-1.75	-3.63	-1.5	-6.75	-1.75	-3.88
99	L	R&P	7	7	25	35	S	S	4.09	-0.5	-1	-0.5	-1.5	-0.5	-1.75	-0.75	-2.38	-0.75	-2.13	-1	-2.5					-0.75	-2.38	-1.5	-3.25	-1	-2.75	-1.5	-4.25
100	L	R&P	6	7	25	35	S	F	4.61	-3.25	-2.13	-4	-2	-4	-3	-3	-2.5	-4.5	-3.5	-3.5	-3					-4.5	-3.75	-4.5	-3.5	-4.5	-3.75	-4.5	-3.75
101	L	R&P	6	6.5	25	35	D	D	4.09	-0.25	-5.63	-0.5	-5.5					-0.25	-5.63	-0.5	-5.5	-0.5	-7.75	-0.75	-7.38	-0.5	-7.75	-0.75	-7.38
102	L	R&P	5.5	6	25	30	S	D	4.61	-3.5	-1.25	-1.5	0.5	-3.5	-1	-1.5	0.5	-3.5	-1.25	-1.5	0.5	-3.5	-0.75	-1	0.25	-3.5	-2.25	-1	-0.75	-3.5	-2.25	-1	-1.75
103	L	R&P	5.5	6	25	30	S	F	4.38	0	-1	0	-1.75									-0.25	-1.13	-0.25	-1.38	-1.25	-1.88	-0.75	-1.88
104	L	R&P	6	6.5	25	35	D	D	3.69	-0.75	-3.13	0	-3					-1.5	-5	-1.5	-5.25	-2.5	-6.5	-1.75	-6.63
105	L	R&P	5.5	6.5	20	30	F	F	4.61	-1.5	1	-1.25	0.63					-1.25	0.38	-1.5	-0.25									-1.75	-1.38	-1.75	-3.38
106	L	R&P	5.5	6.5	20	30	F	F	4.09	0	0	0	0																	-0.5	-1.5	-0.5	-1.25
107	L	R&P	6	6	25	30	F	S	3.69	-0.25	-0.13	-0.25	-0.13					0	-0.5	0	-1.5	-0.5	-1.25	-0.5	-2
108	L	R&P	5.5	6	25	30	S	S	4.09	0	-0.5	-0.25	0.38	0	-1	0	-0.75	-0.5	0.25	0	0	0	-0.25	0	0	-0.25	-0.38	-0.5	-0.25	0	-1.25	0	-0.5
109	L	R&P	6	6.5	30	35	S	D	4.09	0	0.25	0	0.25													0	-1.5	0	-1.5	0	-2.25	0	-2.25
110	L	R&P	5.5	6.5	25	35	S	S	4.61	-3	0.5	-3	0.5	-2.75	-0.88	-2.75	0.13					-3.25	-0.13	-2.75	0.13	-3	0	-2.75	0.38	-0.75	1.13	-2.75	-0.13
111	L	R&P	6	6.5	30	40	S	D	4.09	0	-2.25	0	-2	-0.5	-2.5	-0.5	-2.5					-0.75	-3.63	-0.75	-3.38	-1.5	-4	-1	-4.75
112	L	R&P	6	6.5	20	30	S	S		-1	1.5	-0.5	0.75					-1.5	1.25	-1.5	-2.25	-1.5	1	-1.5	-1.75	-1.25	0.88	-2	-1
113	L	R&P	6	6.5	15	25	F	F	4.38	-0.25	-2.88	-0.25	-2.63	-0.75	-3.13	-0.75	-2.88	-1	-3.5	-1	-3.25	-1	-4.75	-1	-4.5
114	L	R&P	5.5	6.5	20	25	F	F	3.69	0.5	-0.75	-0.5	-1.25					-1.5	-2.75	-0.5	-2.25					-2.5	-4.25	-1.5	-5	-2.5	-5.25	-2	-5.5
115	L	R&P	6	6	25	35	S	F	4.61	-1	0.25	-0.5	0.5	0	-0.5	0	-0.5
116	L	R&P	6	6.5	30	35	F	F	4.94	-3.5	0	-3.5	0	-5	-2.25	-4	-1	-5.25	-2.13	-4	-1	-5.75	-2.38	-4.5	-1.25
117	L	R&P	6	7	30	35	F	F	4.94	-0.5	-1.25	-0.5	-1	0	-0.5	0	-0.5	0	-1.25	0	-1.25
118	L	R&P	5.5	5.5	25	25	S	D	3.69	-2.5	-0.75	-2	-0.5					-2.5	-1.25	-2.5	-1.25	-2.5	-1.75	-2.75	-1.63	-2.5	-2.5	-2.75	-2.13
119	L	R&P	6	7	30	35	S	F	4.38	-0.5	-1.5	-0.5	-1.75	-0.75	-1.63	-1	-2					-1	-3.25	-0.5	-2.75	-1.25	-4.38	-1.25	-4.13
120	L	R&P	6.5	7	35	35	S	F	4.61	-0.25	0.38	-0.75	0.13					-0.5	-0.25	-0.5	-0.25
121	L	R&P	5.5	6.5	25	30	F	S	3.91	0	1	-0.25	1.38									0	-0.5	-0.5	-0.25
122	L	R&P	5.5	6	25	25	S	F	4.38	0	1	-0.5	1.25	-0.5	0.25	0	0.5	0	0.5	0	0.5
123	L	R&P	6	6.5	25	35	F	F	3.69	-0.25	0.38	0	0.5									-0.5	0.25	-0.5	0.25
124	L	R&R	7	5	35	30	S	F	3.91	0	-1.25	0	-1.25					-0.5	-1.75	-0.5	-1.75
125	L	R&R	6	5	30	30	F	F	3.69	-1	-1.5	0	-1.5					-1	-2	-0.5	-1.75	-3	-4.25	-0.75	-2.88	-4	-5.5	-1.25	-5.13
126	L	R&R	6	5	30	30	F	F	4.61	0.5	0	1	0.25					0	-0.75	0.5	-0.25	0	-1	0.5	0.25					0	-1.75	0.5	-1
127	L	R&R	6	4	30	35	S	D	5.3	0	-0.5	0	-0.5					-0.5	-1.5	0	-0.5	-1	-1.75	-0.5	-0.75					0	-3.25	0.5	-1.5
128	L	R&R	7	5	35	35	F	S	5.3	-0.5	-1.25	-0.5	-0.75					-0.5	-2.75	-0.5	-2.25
129	L	R&R	5	5	30	35	S	F	4.09	0	-2.5	-0.5	-3.25					-1.5	-4.75	-1.5	-4	-1.5	-4.75	-1.5	-4.5
130	L	R&R	9	5	30	35	S	S	4.38	-0.25	0.13	-0.5	-0.5					-1.75	-0.63	0	-0.75	-2.25	-1.63	0	-1.5
131	L	R&R	5	5	25	35	F	F	5.3	-0.25	1.13	-0.5	1					-0.5	0.25	0	0	-0.5	0.25	-0.5	0.25	-0.5	0.25	0	0	-0.25	0.38	0	0
132	L	R&R	6	5	30	30	S	F	4.61	-0.5	-0.25	-0.75	-0.13	-1.5	-0.75	-0.5	-0.25													-0.75	-0.88	-0.75	-2.63
133	L	R&R	8	5	40	45			4.94	-1.5	-1.75	-1	-1									0	-1.5	0	-1.5
134	L	R&R	9	5.5	45	50				-0.5	0.25	-1	0.5													0	-0.5	-0.25	-0.38
135	L	R&R	8	5.5	45	50	D	D	4.61	-2.5	-4.75	-2.5	-4					-3.25	-4.63	-3	-5	-3.25	-5.13	-3	-5
136	L	R&R	6	5	30	35				-0.5	0.25	-0.5	0.25					-0.5	-0.25	-0.5	-0.25	0	-1	0	0.5
137	L	R&R	5.5	5	25	30	S	F	6.68	-1	0.5	-1	0.25					-1.5	-0.75	-0.5	-0.25	-2	-1	0	0	-1.25	-1.13	-0.5	-0.75
138	L	R&R	6.5	5	30	35				-3.5	1.25	-3.5	2.75	-3.25	0.38	-3.25	1.88	-3.5	-0.25	-3	1.5	-3.5	-0.25	-3	1.5					-3.5	-2.75	-3	-0.5
139	L	R&R	6	5	30	30	S	F	4.61	0	1.25	-0.25	1.63					0	-0.5	-0.5	-0.5
140	L	R&R	6	5.5	30	35	S	F	3.69	-1	-4.5	-1.25	-4.88	-1.5	-5	-0.75	-4.88	-2.25	-5.13	-2	-5.5	-3	-6	-2.25	-5.88					-2.5	-5.75	-2.5	-6.5
141	L	R&R	6	5	30	35	S	F	4.94	-0.75	0.13	-0.5	0.5					-0.75	0.13	-0.5	0.25	-1	-0.5	-1	-0.5	-1.25	-0.88	-1.25	-2.63	-1.75	-2.38	-1.75	-3.63
142	L	R&R	6	5.5	30	35	F	F	3.69	-2.5	-6.5	-1.75	-6.38					-2.75	-7.38	-1.75	-7.38	-3.5	-7.75	-1.75	-7.88
143	L	R&R	6	5.5	30	35	F	F	4.38	0	-4	-0.25	-3.38					-0.75	-3.13	-0.5	-3.5	-0.75	-4.13	-1	-4.25
144	L	R&R	5.5	5	30	35	S	D	4.61	0	-1.5	0	0.25					-1.25	-0.88	-0.5	-1	-1	-1.25	-0.5	-0.75	-1.75	-2.38	-0.75	-1.13	-2	-3.5	-0.75	-1.13
145	L	R&R	9.5	6	50	50	S	F	9.21	0	1	0	0.5					-1	0.75	0	0.75
146	L	R&R	6	5	30	40	S	F	5.3	0	0.25	-1	0.25					0	-0.25	-0.5	-0.25
147	L	R&R	5	5	25	35	S	S	6.68	0	0.5	0	0.75													0	-0.5	0	-1	0	-1	0	-1.5
148	L	R&R	6	5	25	35				-0.5	-1.25	-1	-1													-1.75	-2.63	-1.5	-0.75
149	L	R&R	5	5	25	30	S	F	4.61	0	-0.75	-0.5	-0.75	0	-0.75	0	-0.5	0	-1.75	0	-1.75	-0.5	-3	-0.25	-2.63					-0.75	-4.38	-0.25	-4.13
150	L	R&R	6.5	5.5	35	40	F	F	3.91	-0.5	-0.75	0	-0.75					0	-1.5	0	-1.5	-1.5	-2.25	0	-3.5					-2.25	-6.63	-1.5	-6.5
151	L	R&R	6	5.5	30	40	S	F	5.3	-0.5	-8.5	-1.5	-8.25	-0.5	-8.25	-1.5	-9	-0.75	-9.13	-1.75	-9.13	-0.75	-9.63	-1.75	-9.88					-1.5	-10	-2	-10.75
152	L	R&R	9	6	45	50				0	4	0	3.5									-1	2	-1	2					-1.75	0.63	-0.75	0.88
153	L	R&R	5.5	5	25	30	S	F	4.61	0	0.25	-0.5	0.75																	-0.5	-0.75	-0.5	-1
154	L	R&R	5	5	20	25	S	F	4.61	-0.5	-2.25	-0.5	-2					-0.5	-3	-0.5	-3	-0.5	-3.75	-0.5	-3.25	-0.5	-4.25	-0.5	-4.5
155	L	R&R	5.5	5	25	25	S	S	6.68	-2.5	-7.25	-1.5	-2.75					-3.5	-7.75	-1.5	-3.5					-4	-8	-2	-4.75	-4	-8.5	-2	-4.75
156	L	Rec	9	0	20	20				-4	-0.75	-2.75	0.13					-4	-0.25	-3	0.25	-4	-0.75	-3	-0.25
157	L	Rec	9.5	0	16	16	F	S	5.3	-0.25	0.13	-0.25	0.13	-0.75	-0.63	0	-0.5	-1	-0.75	-0.25	0.13	-1	-0.75	0	0	-1.25	-0.88	-0.5	-0.25	-0.75	-4.63	-0.5	-3.75
158	L	Rec	9.5	0	16	16	D	S	3.69	0	-3.25	0	-0.75					-1	-5.5	-1	-3	-1	-5.5	-1	-4.25
159	L	Rec	10	0	20	30	S	F	5.99	0	-0.75	0.25	-0.88					0	-1.25	0.5	-1					0	-2.5	0	-3	-1	-2.5	-0.25	-2.38
160	L	Rec	9	0	16	20	D	D	3.69	-0.5	-3	0.5	-3	-0.5	-3	0.25	-2.88	-0.25	-3.13	0	-3.5	-0.75	-4.13	-0.5	-4.25	-1	-4.5	-1	-4.5
161	L	Rec	10	0	25	25	S	D	3.69	-0.5	-2.25	-0.5	-2	-0.5	-2.25	0	-1.5									-1	-2	-0.5	-1.25
162	L	Rec	9.5	0	20	25				0	0	0	-0.25					0.25	0.13	0	0									-0.75	-1.88	-0.5	-1.25
163	L	Rec	9	0	20	25	S	S	3.69	0	-2.75	0	-3	-1	-3.75	0	-3.75	-1	-5	-0.25	-5.13	-0.75	-5.38	-0.5	-5.5
164	L	Rec	9	0	25	20	S	F	4.09	-1	-4	0	-2.5					-2	-5	-0.5	-2.75	-2.25	-5.38	-1	-3	-2.25	-5.63	1	-2.5	-1.5	-6.25	-0.5	-7
165	L	Rec	9.5	0	25	30	S	F	3.91	0	-1.25	0	-1					0	-2.75	0	-2.5	-0.25	-3.88	-0.25	-2.63	0	-5.25	-0.5	-2.75	-0.5	-5.75	-0.5	-3.75
166	L	Rec	9.5	0	20	25	D	F	3.69	0.5	-2.25	0.5	-2	0.25	-3.13	-0.5	-1.75					0	-3	-0.5	-2	-0.75	-3.13	-0.5	-2.25
167	L	Rec	9	0	25	25				0	-0.75	0	-1.25					-0.25	0.38	-0.5	0
168	L	Rec	9	0	20	25				0	0	-0.5	0.25					-1.25	0.13	-1.5	-0.5	-1.5	-0.25	-1.25	-0.13	-1.5	-0.75	-1.25	-0.63
169	L	Rec	9.5	0	25	25	S	D	4.38	-0.5	-1.5	-0.75	0.13					-0.75	-1.63	-0.5	-1.25	-1	-2.25	-0.5	-2.5
170	L	Rec	9.5	0	16	30	S	S	4.61	-4.5	-4.75	-3.5	-3.25					-5	-6	-4.5	-5	-4.5	-6.75	-5	-5.75	-4.75	-7.13	-4	-6.5
171	L	Rec	10	0	25	30	S	D	5.3	-3	-6.5	-2.5	-6.5					-4.5	-8.75	-4.5	-7.75									-4.5	-11.25	-4.5	-11.75
172	L	Rec	9.5	0	25	25	S	D	3.91	-0.25	-1.13	-0.5	-0.75					-1	-1	-0.75	-1.38					-0.75	-1.88	-1	-2.25
173	L	Rec	9.5	0	20	25	S	F	4.09	-0.25	-4.13	-0.25	-4.13					0	-4.75	-0.5	-4.5	-1	-5.25	-0.75	-5.38
174	L	Rec	9	0	20	16	S	F	4.38	-0.5	0.75	-0.5	0.5	-0.5	0.25	-0.5	0.25	-1.25	-0.13	-0.5	0.25									-0.75	-1.38	-0.75	-0.63
175	L	Rec	9.5	0	25	30	S	F	3.91	-2.5	-3.5	-2	-3					-3	-4.5	-2	-4.5	-3.25	-5.13	-2	-5.25					-3.25	-7.13	-2	-6.25
176	L	Rec	9.5	0	20	25	S	F	4.09	0.5	-0.75	0.25	-0.63													0	-1.5	0	-1.5	-0.75	-3.63	0	-4
177	L	Rec	9	0	20	25	S	F	4.61	-2	0.75	-2.25	0.63					-2.25	-0.63	-2.25	-0.63	-2	0	-2	0
178	L	Rec	9.5	0	20	25	S	S	9.21	-1.5	-4.5	-1.5	-4					-2	-6	-2	-5	-3	-8	-2.5	-7.25	-3	-9	-3	-8.25
179	L	Rec	9.5	0	20	18	S	F		-1	1.25	-1.25	1.13					-1.75	-0.63	-1.5	-0.25	-1.75	-1.13	-1.5	-0.75
180	L	Rec	9.5	0	17	25	D	F	4.38	-1.75	-4.13	-2	-4.25					-1.75	-3.63	-1.75	-3.63	-1.5	-4.25	-1.5	-4
181	L	Rec	9.5	0	20	25	S	S	4.61	-0.5	-1	-0.75	-0.38					-0.5	-1.5	-0.5	-1.25	-1.25	-3.38	-0.75	-3.13	-1.25	-3.63	-0.75	-3.63
182	L	Rec	9.5	0	30	30	F	F	4.09	-5.75	-0.38	-6.5	-0.25	-5.75	0.63	-6.5	-0.25	-6.5	-0.5	-6.5	-0.5
183	L	Rec	9.5	0	25	25	S	F	3.69	-0.75	0.13	-0.5	0.5	-0.5	0.5	-0.5	0	-1	0	-0.5	0.25
184	L	Rec	9	0	25	8	S	F	5.99	-0.75	-6.88	-1.25	-0.13	-0.5	-6.75	-0.75	-0.38	-2	-6.5	-0.75	-1.13	-2	-6.5	-0.75	-2.63
185	L	Rec	9.5	0	20	25	S	F	5.3	-0.25	-1.13	-0.25	-0.88					0	-0.5	0	-0.25
186	L	Rec	9.5	0	25	25	S	F	3.69	0	-0.5	0	0.75					0	-1	0	0	0	-1	-0.5	0.25	-0.5	-1.25	-0.5	-0.25
187	L	Rec	9.5	0	20	20	S	F	3.91	-0.5	0.25	-0.5	0.25									-0.5	-0.75	-0.5	-0.75	-0.5	-1.25	-0.5	-1.25	-0.75	-2.38	-0.75	-2.13
188	L	Rec	9.5	0	20	25	S	F	4.09	0	-2.25	0	-2.25					0	-2.75	0	-2.25
189	L	Rec	9.5	0	20	20	S	S	4.94	-0.5	-1	-0.25	-2.38					-0.5	-2	-0.5	-3.5	-0.5	-2.5	-0.5	-4.25	-0.5	-2.5	-0.25	-4.63	-0.75	-2.88	-0.5	-4.75
190	L	Rec	9.5	0	20	30	S	D	3.69	-0.5	-3.25	-0.5	-3	-0.75	-3.88	-0.5	-3.5	-1.25	-4.13	-1	-4	-1.25	-3.88	-1	-4	-2	-5	-2	-4.75
191	L	Rec	9.5	0	20	18	F	F	9.21	-2.5	1	-1.5	3.5									-2.5	0.5	-1.75	3.13	-2.5	-2.5	-1.75	2.88
192	L	Rec	9.5	0	20	20	F	F	4.61	-1	2	-0.5	2.25					-1.5	0.75	0	0.75	-1.5	1.25	0	1.5					-0.5	1.5	-0.25	1.38
193	L	Rec	9.5	0	20	20	S	F	3.91	-1	-3.25	-1.25	-2.38	-1	-4	-1	-3
194	L	Rec	9.5	0	15	20	D	D	4.38	-0.25	-0.13	-0.25	-0.13									-0.5	-0.5	0	-0.5
195	L	Rec	9.5	0	20	15	F	F	4.38	-0.75	0.88	-0.5	1													-1	-1	-1	-1
196	L	Rec	9.5	0	16	25	S	S	3.69	-0.5	-0.25	-0.2	-2.1	-0.5	-0.75	0	-2.75	-0.5	-1	0	-3	-1.25	-1.63	-0.25	-3.38					-2	-7.5	-2	-8.25
